# Supplementary material for: Discriminating high-risk cervical Human Papilloma Virus infections with urinary biomarkers via non-targeted GC-MS-based metabolomics
Source: PLoS One. 2018 Dec 28;13(12):e0209936. doi: 10.1371/journal.pone.0209936 (PMC6310238; doi:10.1371/journal.pone.0209936)
Supplement: S1 Table — (XLSX) [file pone.0209936.s001.xlsx]

## Sheet: Sheet1
Supplementary Table 1. Metadata categories for the 43 patients
Sample-ID	Age-range	Smoking	Cytology	HPV Genotyping Result	HPV-Risk	HPV-Status	Group
35	36-50	No	LGSIL	Negative	Negative	Negative	HPV-
50	31-35	Not Recorded	ASCUS	Negative	Negative	Negative	HPV-
53**	20-25	No	HGSIL	Negative	Negative	Negative	EXC
58	26-30	Not Recorded	LGSIL	Negative	Negative	Negative	HPV-
61	26-30	No	HGSIL	Negative	Negative	Negative	HPV-
69	31-35	No	HGSIL	Negative	Negative	Negative	HPV-
70	36-50	No	HGSIL	Negative	Negative	Negative	HPV-
75	26-30	No	HGSIL	Negative	Negative	Negative	HPV-
79	26-30	No	NSIL	Negative	Negative	Negative	HPV-
16	31-35	No	LGSIL	16,66,6	Both	Positive	HPV+B
18*	20-25	Not Recorded	HGSIL	16,6,53	Both	Positive	EXC
21	31-35	No	HGSIL	31,33,42,44,74	Both	Positive	HPV+B
22	20-25	No	LGSIL	16,31,39,45,66,68,44,53,74	Both	Positive	HPV+B
25*	26-30	No	HGSIL	16,33,66,6	Both	Positive	EXC
26	20-25	No	LGSIL	16,51,56,6,34,44,53,74	Both	Positive	HPV+B
27	31-35	Not Recorded	LGSIL	39,74	Both	Positive	HPV+B
28	26-30	No	HGSIL	54,56	Both	Positive	HPV+B
30	31-35	No	HGSIL	16,39,52,53,56	Both	Positive	HPV+B
31**	26-30	No	LGSIL	31,52,6,74	Both	Positive	EXC
34	20-25	No	HGSIL	16,56,74	Both	Positive	HPV+B
36	31-35	No	HGSIL	18,44,74	Both	Positive	HPV+B
47	26-30	No	HGSIL	31,33,44	Both	Positive	HPV+B
48	31-35	No	ASCUS	33,42	Both	Positive	HPV+B
49	20-25	No	HGSIL	33,42	Both	Positive	HPV+B
51	31-35	No	ASCUS	51,53	Both	Positive	HPV+B
63	36-50	No	HGSIL	51,53,66	Both	Positive	HPV+B
65	26-30	No	Not Recorded	54,45,51	Both	Positive	HPV+B
66	31-35	No	HGSIL	31,6	Both	Positive	HPV+B
17	20-25	No	HGSIL	16,66	H-risk	Positive	HPV+H
19	31-35	Yes	HGSIL	35	H-risk	Positive	HPV+H
20	31-35	Yes	LGSIL	66	H-risk	Positive	HPV+H
32	36-50	Yes	LGSIL	52	H-risk	Positive	HPV+H
33	26-30	No	HGSIL	16	H-risk	Positive	HPV+H
37	26-30	No	LGSIL	31	H-risk	Positive	HPV+H
43	26-30	No	LGSIL	51	H-risk	Positive	HPV+H
44*	20-25	Not Recorded	LGSIL	56	H-risk	Positive	EXC
56	36-50	No	ASCUS	18,35	H-risk	Positive	HPV+H
60	20-25	No	LGSIL	51,52,66	H-risk	Positive	HPV+H
62	26-30	No	LGSIL	16	H-risk	Positive	HPV+H
68	20-25	No	HGSIL	68	H-risk	Positive	HPV+H
72**	31-35	No	HGSIL	45	H-risk	Positive	EXC
74**	31-35	No	Not Recorded	31	H-risk	Positive	EXC
78**	31-35	No	ASCUS	52	H-risk	Positive	EXC
